# Supplementary material for: Travel ban effects on SARS-CoV-2 transmission lineages in the UAE as inferred by genomic epidemiology
Source: PLoS One. 2022 Mar 2;17(3):e0264682. doi: 10.1371/journal.pone.0264682 (PMC8890736; doi:10.1371/journal.pone.0264682)
Supplement: S3 Fig — The y-axis holds the total number of cases as a 14-day moving average, with respect to the samples chosen for phylogeny construction (). The dotted and dash-dotted vertical lines (green) mark the time of the travel ban to/from the countries and the earliest minimum number of departures during travel ban, respectively. International (blue) and domestic (orange) transmissions. (ZIP) [file pone.0264682.s007.zip]

Archive with 5 entries (5 files):
- S3 Fig-4.tif
- S3 Fig-5.tif
- S3 Fig-1.tif
- S3 Fig-2.tif
- S3 Fig-3.tif
